# Supplementary material for: Serum fatty acid profiles associated with metabolic risk in women with polycystic ovary syndrome
Source: Front Endocrinol (Lausanne). 2023 Mar 31;14:1077590. doi: 10.3389/fendo.2023.1077590 (PMC10102484; doi:10.3389/fendo.2023.1077590)
Supplement: Supplementary file 1 [file Table_1.xlsx]

## Sheet: Supplementary Table 1
Supplementary Table 1 - Associations of fatty acids with endocrine parameters
	Follicle stimulating hormone					Luteal hormone					Total Testosterone					Free Androgen Index					Sex Hormone Binding Globulin					Anti-Müllerian Hormone
Fatty Acid	Estimate	StdErr	tValue	RAW_P	fdr_p	Estimate	StdErr	tValue	RAW_P	fdr_p	Estimate	StdErr	tValue	RAW_P	fdr_p	Estimate	StdErr	tValue	RAW_P	fdr_p	Estimate	StdErr	tValue	RAW_P	fdr_p	Estimate	StdErr	tValue	RAW_P	fdr_p
C8:0	-0.750748	0.48187	-1.55799	0.12196	0.375262	-1.50821	2.16157	-0.697737	0.486738	0.965482	5.16463	8.57725	0.602131	0.548262	0.987524	0.599514	2.23992	0.26765	0.789461	0.967526	24.0024	29.7882	0.805767	0.422055	0.888537	0.165384	1.8948	0.0872829	0.930601	0.930601
C12:0	-0.100427	0.0804499	-1.24832	0.213412	0.502145	0.16476	0.595207	0.276812	0.782218	0.965482	0.811313	2.37434	0.3417	0.732945	0.987524	0.561277	0.629341	0.891849	0.373602	0.879064	-0.639005	8.07062	-0.0791768	0.936974	0.960999	0.230726	0.53416	0.431942	0.666279	0.74031
C13:0	0.370767	0.408731	0.907116	0.365477	0.694786	1.29508	1.62039	0.799241	0.425133	0.965482	0.101375	6.47457	0.0156574	0.987524	0.987524	-1.29957	1.71719	-0.756802	0.450116	0.900232	45.5171	21.6245	2.10489	0.0366157	0.292926	-0.513328	1.41604	-0.36251	0.71738	0.763501
C14:0	-0.0433345	0.0165296	-2.62162	0.00943805	0.0826823	0.176869	0.775569	0.22805	0.819845	0.965482	5.18531	3.0802	1.68343	0.0938831	0.987524	2.67854	0.819884	3.26697	0.00128878	0.0515512	-2.53702	10.744	-0.236133	0.81358	0.959594	0.835737	0.71591	1.16738	0.244529	0.505621
C15:0	-0.180697	0.114207	-1.58218	0.11522	0.375262	0.483062	1.03298	0.467639	0.640562	0.965482	1.73019	4.13197	0.418732	0.675871	0.987524	0.672641	1.10498	0.608736	0.543423	0.933012	24.6281	13.9589	1.76432	0.0792592	0.366839	0.86256	0.946692	0.911131	0.363387	0.505621
C16:0	-0.000401992	0.000458924	-0.875944	0.382133	0.694786	0.254423	1.36796	0.185987	0.852647	0.965482	4.41049	5.46271	0.807383	0.420425	0.987524	1.96356	1.47458	1.3316	0.184579	0.639019	31.4546	18.6668	1.68505	0.0935947	0.374379	1.66799	1.20714	1.38178	0.168671	0.505621
C17:0	-0.0989438	0.072399	-1.36665	0.173302	0.442486	0.200155	1.16561	0.171716	0.863838	0.965482	-0.122311	4.66235	-0.0262339	0.979098	0.987524	0.0243015	1.24813	0.0194703	0.984486	0.989087	27.9976	15.7231	1.78067	0.0765396	0.366839	1.21767	1.04926	1.1605	0.247308	0.505621
C18:0	-0.000229612	0.000766014	-0.299749	0.764687	0.942025	0.586166	1.32371	0.442819	0.658385	0.965482	3.37783	5.29149	0.638351	0.52399	0.987524	0.746535	1.42241	0.524837	0.600305	0.960488	24.3705	17.9839	1.35513	0.176961	0.505603	1.62773	1.16743	1.39429	0.164868	0.505621
C20:0	0.00443237	0.110494	0.0401143	0.968043	0.973455	1.11011	1.31936	0.841402	0.401148	0.965482	3.72831	5.27973	0.706156	0.48093	0.987524	0.389472	1.43076	0.272213	0.785752	0.967526	31.3846	17.9832	1.74522	0.0825388	0.366839	1.65969	1.16965	1.41897	0.157556	0.505621
C22:0	-0.164338	0.221743	-0.74112	0.459513	0.765854	0.585265	0.785745	0.744854	0.457257	0.965482	-0.663567	3.14808	-0.210784	0.833276	0.987524	-0.0118986	0.868779	-0.0136958	0.989087	0.989087	6.46938	10.9912	0.588598	0.556823	0.959594	1.16144	0.692897	1.67621	0.0953599	0.505621
C24:0	-0.121743	0.298552	-0.407778	0.683932	0.942025	-0.177717	0.870558	-0.204142	0.838478	0.965482	-2.43591	3.37645	-0.72144	0.471596	0.987524	0.202025	0.898671	0.224804	0.822397	0.967526	3.5843	10.3236	0.347195	0.728865	0.959594	1.04542	0.781755	1.33728	0.182918	0.505621
C15:1	0.00389369	0.0518879	0.0750404	0.94031	0.973455	0.333028	0.512495	0.649818	0.517073	0.965482	-0.390589	2.16592	-0.180334	0.8572	0.987524	0.0610883	0.61634	0.0991145	0.92122	0.989087	3.12443	6.05654	0.515877	0.606922	0.959594	0.121019	0.503156	0.24052	0.810367	0.831145
C16:1	-0.021607	0.00955016	-2.26247	0.0247651	0.165101	0.561467	0.593179	0.946539	0.345039	0.965482	2.71421	2.36999	1.14524	0.253506	0.987524	1.43049	0.634607	2.25413	0.0253238	0.214486	1.93654	8.17893	0.236771	0.813085	0.959594	0.579233	0.551429	1.05042	0.294866	0.505621
C17:1	-0.00192536	0.0577845	-0.0333197	0.973455	0.973455	-0.0653046	0.563136	-0.115966	0.907805	0.965482	-1.29178	2.22486	-0.580611	0.562205	0.987524	-0.627347	0.613689	-1.02226	0.308024	0.770061	10.8312	7.8154	1.38588	0.167469	0.505603	0.297142	0.508269	0.584616	0.559542	0.663045
C18:1N9C	-0.00267086	0.00103145	-2.58941	0.0103353	0.0826823	0.0414233	0.739807	0.055992	0.955405	0.965482	2.84659	2.95197	0.9643	0.336084	0.987524	2.0165	0.791914	2.54636	0.0116741	0.155655	4.16633	10.1674	0.409773	0.682427	0.959594	0.981413	0.672433	1.4595	0.146089	0.505621
C18:1N7	-0.020895	0.0119381	-1.75028	0.0816356	0.326542	0.367422	0.794351	0.462543	0.644205	0.965482	0.0653233	3.17883	0.0205495	0.983626	0.987524	0.588687	0.869423	0.677101	0.499161	0.933012	21.6106	10.9152	1.97986	0.0491401	0.327601	0.899874	0.713889	1.26052	0.209034	0.505621
C20:1	-0.03232	0.0506837	-0.63768	0.52443	0.839088	-0.16797	0.715346	-0.23481	0.814603	0.965482	1.85666	2.85834	0.649558	0.516742	0.987524	1.04766	0.772999	1.35532	0.176924	0.639019	4.50272	9.89619	0.454995	0.649627	0.959594	0.727543	0.637571	1.14112	0.255273	0.505621
C22:1N9	-0.0635426	0.0631022	-1.00698	0.315988	0.631975	-0.566297	0.580961	-0.974759	0.331657	0.965482	-2.34843	2.44104	-0.962065	0.337968	0.987524	-0.159052	0.670455	-0.23723	0.8129	0.967526	0.926069	8.32443	0.111247	0.911614	0.959594	0.365321	0.553383	0.660159	0.51046	0.658658
C24:1	0.0114749	0.0404899	0.283402	0.777171	0.942025	-0.0338502	0.78119	-0.0433316	0.965482	0.965482	0.208899	3.13382	0.0666596	0.946921	0.987524	0.511238	0.8439	0.605804	0.545372	0.933012	5.26302	10.7871	0.4879	0.62618	0.959594	0.752442	0.697064	1.07944	0.28178	0.505621
C14:1T	-0.00830164	0.00474084	-1.75109	0.0815105	0.326542	-0.108161	0.412308	-0.26233	0.793345	0.965482	-0.713901	1.65353	-0.431744	0.666407	0.987524	0.150573	0.449498	0.334981	0.738011	0.967526	5.90369	5.69482	1.03668	0.301197	0.752992	0.202403	0.365275	0.554111	0.580165	0.663045
C15:1T	0.0221069	0.0903188	0.244765	0.807121	0.949554	-0.502132	0.589443	-0.851875	0.396241	0.965482	-1.53799	2.37529	-0.647494	0.518739	0.987524	-0.849672	0.689599	-1.23213	0.220763	0.639019	3.33107	7.42457	0.448655	0.654642	0.959594	0.419657	0.530646	0.790842	0.430946	0.574594
C16:1T	0.00686234	0.022661	0.302826	0.762347	0.942025	-0.197997	0.526001	-0.376418	0.707017	0.965482	-0.275616	2.1108	-0.130574	0.896247	0.987524	0.133743	0.570919	0.234258	0.815038	0.967526	-1.01624	7.25971	-0.139983	0.888821	0.959594	0.635447	0.463524	1.37091	0.172048	0.505621
C17:1T	0.0305972	0.0734707	0.416455	0.67786	0.942025	-1.07376	0.841545	-1.27594	0.204572	0.965482	2.33499	3.36906	0.693067	0.489677	0.987524	0.0164008	0.97999	0.0167357	0.986678	0.989087	-0.250994	13.831	-0.0181472	0.985554	0.985554	0.892088	0.723931	1.23228	0.220495	0.505621
C18:1N9T	-0.0583041	0.108736	-0.536196	0.592597	0.877921	-0.404284	0.590775	-0.684329	0.494796	0.965482	-2.13648	2.38593	-0.89545	0.371944	0.987524	0.0386635	0.652928	0.0592156	0.952859	0.989087	0.954777	7.51464	0.127056	0.899064	0.959594	0.308641	0.552239	0.55889	0.577081	0.663045
C18:1N7T	-0.00173329	0.0137111	-0.126415	0.899538	0.973455	-0.0709393	0.494715	-0.143394	0.886131	0.965482	0.0448247	1.96088	0.0228594	0.981787	0.987524	-0.0502243	0.536102	-0.0936843	0.925462	0.989087	6.65581	6.72877	0.989156	0.323872	0.762051	0.513392	0.435449	1.17899	0.239939	0.505621
C19:1N12T	-0.00112356	0.0148712	-0.0755528	0.939854	0.973455	-0.424619	0.567903	-0.747696	0.455563	0.965482	-0.1097	2.2571	-0.048602	0.961287	0.987524	0.490208	0.618949	0.792	0.42937	0.900232	7.23133	7.77383	0.930216	0.353452	0.78545	0.738059	0.500606	1.47433	0.142101	0.505621
C19:1N9T	0.0217138	0.0662998	0.327509	0.743638	0.942025	-0.0517349	0.538467	-0.0960782	0.923558	0.965482	0.635579	2.14711	0.296017	0.767536	0.987524	0.338813	0.579993	0.584168	0.559807	0.933012	1.03823	7.36359	0.140994	0.888024	0.959594	0.571399	0.480535	1.18909	0.23592	0.505621
C20:1T	0.00960241	0.0575177	0.166947	0.867591	0.973455	-0.216454	0.484887	-0.446402	0.655821	0.965482	-0.969157	1.89148	-0.512379	0.608987	0.987524	-0.257465	0.528712	-0.486967	0.626865	0.964407	9.98154	6.68109	1.494	0.13688	0.456266	0.25608	0.429419	0.596341	0.551693	0.663045
C22:1N9T	0.0432735	0.0716218	0.604195	0.546714	0.841098	-0.240992	0.48081	-0.501221	0.61702	0.965482	-2.76489	1.97303	-1.40134	0.163374	0.987524	-0.698638	0.571453	-1.22256	0.223657	0.639019	-1.13099	7.32201	-0.154464	0.877476	0.959594	0.814508	0.409424	1.9894	0.0487401	0.505621
C18:2N6	-0.00191701	0.0010438	-1.83657	0.067788	0.326542	0.216799	0.902032	0.240345	0.810314	0.965482	1.18649	3.60731	0.328913	0.742573	0.987524	1.51168	0.966988	1.56329	0.119639	0.598197	2.64456	12.2656	0.215608	0.829521	0.959594	1.0635	0.799626	1.32999	0.185124	0.505621
C18:3N6	-0.103108	0.039377	-2.61848	0.00969724	0.0826823	-0.273879	0.575567	-0.475842	0.634849	0.965482	2.78952	2.50254	1.11467	0.266693	0.987524	1.90815	0.673809	2.83189	0.00525038	0.105008	-19.2681	7.17481	-2.68552	0.00803589	0.155732	0.905751	0.556346	1.62803	0.105602	0.505621
C20:2	-0.0789593	0.074758	-1.0562	0.293279	0.61743	0.179091	0.890033	0.201218	0.840914	0.965482	3.07154	3.43958	0.892998	0.373881	0.987524	1.21605	0.96075	1.26573	0.208466	0.639019	-8.80893	14.8452	-0.593384	0.554225	0.959594	0.771807	0.822159	0.938755	0.350074	0.505621
C20:3N6	-0.0404913	0.0149948	-2.70036	0.00753254	0.0826823	-0.572521	0.559894	-1.02255	0.30778	0.965482	2.2385	2.23962	0.999498	0.318786	0.987524	0.885924	0.601148	1.47372	0.142203	0.632014	11.4058	7.59351	1.50204	0.134721	0.456266	0.178078	0.506085	0.351873	0.725326	0.763501
C20:4N6	-0.00551616	0.00341856	-1.61359	0.108225	0.375262	0.582447	0.599276	0.971918	0.332289	0.965482	0.103523	2.40263	0.0430874	0.965676	0.987524	-0.511951	0.645592	-0.792994	0.428765	0.900232	17.4883	8.07996	2.1644	0.0316614	0.292926	0.481877	0.532414	0.90508	0.366575	0.505621
C22:4	-0.125011	0.0887147	-1.40913	0.160448	0.442486	-0.351615	0.728068	-0.482942	0.629699	0.965482	2.41367	2.90128	0.831935	0.406501	0.987524	0.188986	0.795106	0.237687	0.81239	0.967526	11.3824	10.0694	1.13039	0.259774	0.69273	0.663951	0.664301	0.999472	0.3189	0.505621
C22:5N6	-0.0949487	0.0822464	-1.15444	0.249739	0.554976	0.508844	0.707883	0.718825	0.473114	0.965482	0.0883268	2.84716	0.0310227	0.975283	0.987524	-0.883853	0.758546	-1.16519	0.245409	0.654425	24.2363	9.5187	2.54618	0.0116799	0.155732	0.588171	0.637706	0.922323	0.357549	0.505621
C20:5N3	-0.0344101	0.042201	-0.815385	0.416072	0.723603	0.190408	0.52689	0.361382	0.718294	0.965482	-1.79197	2.2975	-0.779963	0.436572	0.987524	0.200578	0.644705	0.311116	0.756131	0.967526	-1.82914	6.77073	-0.270154	0.787399	0.959594	0.532168	0.534179	0.996235	0.320709	0.505621
C18:3N3	-0.0575823	0.0214903	-2.67946	0.00800771	0.0826823	-0.218705	0.576871	-0.379123	0.705011	0.965482	1.63387	2.29702	0.711299	0.477753	0.987524	1.37369	0.615539	2.23168	0.0268108	0.214486	3.01591	7.84652	0.384362	0.701138	0.959594	0.485438	0.529108	0.917464	0.360081	0.505621
C22:5N3	-0.0644961	0.0350746	-1.83883	0.0674539	0.326542	0.251708	0.87486	0.287712	0.773871	0.965482	6.06211	3.47295	1.74552	0.0824612	0.987524	1.58809	0.943326	1.6835	0.0939112	0.598197	4.77545	12.1083	0.394394	0.693726	0.959594	1.48119	0.774532	1.91237	0.0573409	0.505621
C22:6N3	-0.0153028	0.011294	-1.35495	0.176994	0.442486	0.865624	0.824713	1.04961	0.295192	0.965482	-0.906834	3.30716	-0.274204	0.784217	0.987524	-1.39366	0.881864	-1.58035	0.11568	0.598197	36.5629	11.0263	3.31597	0.00109106	0.0436424	1.05435	0.728779	1.44673	0.149629	0.505621

## Sheet: Supplementary Table 2
Supplementary Table 2 - Associations of fatty acids with metabolic parameters
	Fasting Glucose					2-hour Glucose					Fasting Insulin					HOMA-IR					Leptin					Adiponectin					Homocysteine
Fatty Acid	Estimate	StdErr	tValue	RAW_P	fdr_p	Estimate	StdErr	tValue	RAW_P	fdr_p	Estimate	StdErr	tValue	RAW_P	fdr_p	Estimate	StdErr	tValue	RAW_P	fdr_p	Estimate	StdErr	tValue	RAW_P	fdr_p	Estimate	StdErr	tValue	RAW_P	fdr_p	Estimate	StdErr	tValue	RAW_P	fdr_p
C8:0	-0.643036	0.777947	-0.826581	0.410297	0.810825	-1.35867	1.59294	-0.852938	0.395692	0.60136	-0.112121	4.53012	-0.0247501	0.9803	0.9803	-0.479002	1.27428	-0.375899	0.707736	0.707736	-0.523673	6.38818	-0.0819754	0.934818	0.958788	5.55497	7.02545	0.790693	0.430856	0.760854	2.27203	2.68377	0.846584	0.399171	0.591365
C12:0	-0.0083683	0.187364	-0.0446633	0.964424	0.989153	0.930857	0.407144	2.28631	0.0234347	0.104154	3.38555	1.20731	2.80421	0.00559167	0.0159762	0.921925	0.362969	2.53996	0.0119274	0.0401622	4.1741	1.91011	2.18527	0.0301979	0.0603957	0.150958	2.12248	0.0711236	0.943381	0.943381	0.133316	0.640938	0.208001	0.835473	0.957807
C13:0	0.00246481	0.507969	0.00485228	0.996134	0.996134	1.1916	1.14605	1.03975	0.299907	0.545286	4.4217	3.35501	1.31794	0.189199	0.244128	1.17126	1.00716	1.16294	0.246404	0.298671	10.1507	5.24508	1.93528	0.0545775	0.093474	10.5773	5.75703	1.83728	0.0678748	0.301666	2.90275	1.71552	1.69206	0.0924456	0.522332
C14:0	0.23385	0.237727	0.983691	0.326559	0.810825	1.99387	0.509721	3.91168	0.000130998	0.00523991	7.73252	1.46774	5.26831	3.86235e-07	1.54494e-05	2.17814	0.443516	4.91108	2.01587e-06	8.06349e-05	8.76788	2.47837	3.53776	0.000516081	0.00688108	-5.51863	2.77841	-1.98626	0.048557	0.301666	-0.0507246	0.85362	-0.0594229	0.952683	0.977111
C15:0	-0.19102	0.321379	-0.594375	0.552991	0.884786	1.29046	0.714754	1.80547	0.0727206	0.235868	6.73358	2.08296	3.2327	0.00145591	0.0064707	1.59911	0.630493	2.53629	0.0120487	0.0401622	8.36218	3.31896	2.51952	0.012642	0.0337119	0.651529	3.69985	0.176096	0.860421	0.937706	-1.18289	1.14375	-1.03422	0.302467	0.587266
C16:0	-0.125619	0.420547	-0.298704	0.765503	0.900592	1.67066	0.939334	1.77856	0.0770483	0.235868	10.49	2.68392	3.90847	0.000130898	0.000872654	2.64938	0.814676	3.25206	0.00136667	0.00874689	6.70401	4.37869	1.53105	0.127551	0.170069	0.425284	4.82762	0.088094	0.929902	0.943381	1.4279	1.48797	0.959628	0.338574	0.587266
C17:0	-0.280682	0.363427	-0.77232	0.440916	0.810825	0.865835	0.814569	1.06294	0.289275	0.545286	6.68365	2.37106	2.81884	0.00535331	0.0159762	1.53624	0.716748	2.14335	0.0334197	0.0954849	7.14871	3.75276	1.90492	0.0584213	0.093474	0.832475	4.15201	0.200499	0.841322	0.937706	-1.49333	1.27045	-1.17543	0.241427	0.587266
C18:0	-0.426907	0.407392	-1.0479	0.296058	0.810825	0.615746	0.921272	0.668365	0.504781	0.689369	7.34025	2.64259	2.77767	0.00604869	0.0161298	1.63454	0.80211	2.0378	0.0430257	0.107564	6.69134	4.23514	1.57996	0.115912	0.160731	5.0234	4.65608	1.07889	0.282113	0.655416	1.7495	1.4164	1.23518	0.21843	0.587266
C20:0	-0.71978	0.407342	-1.76701	0.0788836	0.810825	0.0146111	0.924965	0.0157964	0.987415	0.987415	6.27005	2.67107	2.34739	0.0199802	0.0444004	1.17517	0.810273	1.45034	0.148695	0.21554	5.33129	4.24749	1.25516	0.211083	0.241238	8.92283	4.62431	1.92955	0.055271	0.301666	1.80784	1.42544	1.26826	0.206399	0.587266
C22:0	-0.22701	0.242949	-0.934395	0.351332	0.810825	0.355087	0.54691	0.649259	0.517027	0.689369	3.51647	1.58178	2.22311	0.0274464	0.057782	0.937869	0.476515	1.96818	0.0505829	0.112406	5.91114	2.55561	2.31301	0.0218854	0.051495	5.94653	2.80821	2.11755	0.0356259	0.301666	-0.408736	0.837497	-0.488045	0.626136	0.807918
C24:0	-0.120938	0.225138	-0.537173	0.591872	0.88809	0.501181	0.565989	0.885496	0.377243	0.60136	2.2322	1.7709	1.26049	0.209295	0.261619	0.620608	0.543835	1.14117	0.255483	0.300568	8.23266	2.83691	2.90199	0.00424143	0.0174153	5.22535	3.06301	1.70595	0.0899941	0.352472	-0.554581	0.95488	-0.580786	0.562228	0.749637
C15:1	0.109323	0.0819861	1.33343	0.185121	0.810825	0.423111	0.332133	1.27392	0.205532	0.461405	1.46898	1.10872	1.32493	0.18794	0.244128	0.568046	0.328824	1.72751	0.086909	0.144848	4.50781	1.59448	2.82713	0.0055895	0.0186317	3.53686	1.79215	1.97353	0.0509662	0.301666	0.073465	0.647775	0.113411	0.909917	0.957807
C16:1	0.182099	0.188863	0.964183	0.33622	0.810825	1.49444	0.415658	3.59535	0.000421123	0.00580805	5.75081	1.17429	4.89725	2.13659e-06	3.37805e-05	1.67102	0.353042	4.73319	4.44273e-06	8.88546e-05	8.28421	1.84678	4.48576	1.30787e-05	0.000261574	-2.02047	2.12981	-0.948662	0.344093	0.655416	-0.146489	0.668553	-0.219113	0.826818	0.957807
C17:1	-0.188782	0.176777	-1.06791	0.287025	0.810825	-0.0805295	0.398873	-0.201893	0.840246	0.88447	1.25811	1.15937	1.08517	0.279349	0.328646	0.307164	0.349734	0.878279	0.38101	0.396946	4.75999	1.79551	2.65105	0.00879178	0.0251194	4.83105	1.95028	2.47711	0.0142347	0.301666	0.640425	0.598746	1.06961	0.286348	0.587266
C18:1N9C	0.228553	0.23095	0.989624	0.323658	0.810825	1.77177	0.505559	3.50457	0.000580805	0.00580805	6.73388	1.44874	4.64809	6.41519e-06	6.41519e-05	1.94499	0.435678	4.46428	1.4102e-05	0.00014102	4.59368	2.39699	1.91643	0.0569303	0.093474	-4.29334	2.63282	-1.6307	0.104742	0.352472	-0.716794	0.822143	-0.871861	0.384486	0.591365
C18:1N7	0.124728	0.252317	0.494329	0.621663	0.88809	1.69793	0.567058	2.99428	0.00314953	0.0251962	6.89197	1.57994	4.36217	2.15311e-05	0.000172249	1.98296	0.47671	4.15967	4.91715e-05	0.000393372	6.74863	2.54038	2.65654	0.00862046	0.0251194	-0.52263	2.8374	-0.184193	0.854074	0.937706	-0.136345	0.908753	-0.150036	0.88091	0.957807
C20:1	0.178649	0.22193	0.804978	0.421871	0.810825	1.27448	0.49976	2.55018	0.0116241	0.0581203	4.72378	1.41708	3.33347	0.00103911	0.00593777	1.37439	0.427121	3.2178	0.00153071	0.00874689	5.41358	2.30315	2.35052	0.0198614	0.0496536	-1.10439	2.55179	-0.432792	0.665699	0.889387	0.767032	0.77294	0.992357	0.322401	0.587266
C22:1N9	0.0994554	0.10387	0.957496	0.340398	0.810825	0.350736	0.387836	0.90434	0.367905	0.60136	1.64857	1.35152	1.21979	0.225178	0.272943	0.613752	0.398041	1.54193	0.126015	0.193869	2.91129	2.03164	1.43297	0.154836	0.193545	1.72878	2.25439	0.766853	0.44489	0.760854	0.499403	0.704595	0.708781	0.480031	0.662112
C24:1	-0.0901387	0.245108	-0.36775	0.713484	0.891035	0.229981	0.554519	0.414739	0.678844	0.777847	3.02397	1.58788	1.90441	0.0584431	0.093509	0.888839	0.480359	1.85036	0.0659003	0.125524	5.69991	2.50645	2.27409	0.0241746	0.0537214	4.36811	2.7561	1.58489	0.114797	0.353223	1.57519	0.820748	1.91921	0.056604	0.522332
C14:1T	-0.25881	0.124986	-2.07071	0.0397893	0.810825	-0.236403	0.290237	-0.814519	0.416461	0.60136	1.98983	0.826114	2.40867	0.0170141	0.0400331	0.307792	0.250268	1.22985	0.220359	0.275448	2.71262	1.31338	2.06537	0.0403624	0.0733861	0.576867	1.45021	0.397782	0.691276	0.889387	0.114958	0.442989	0.259506	0.795553	0.957807
C15:1T	0.0751356	0.0981786	0.765295	0.445954	0.810825	0.464652	0.385025	1.20681	0.230703	0.461405	0.929485	1.2828	0.724576	0.470493	0.495256	0.421453	0.380274	1.10829	0.270565	0.300628	3.02663	1.83196	1.65213	0.102033	0.15116	1.3228	2.05707	0.643051	0.521844	0.82079	0.830006	0.687279	1.20767	0.230374	0.587266
C16:1T	-0.255761	0.167647	-1.52559	0.128838	0.810825	-0.195204	0.384468	-0.507724	0.61229	0.77226	1.48489	1.10282	1.34646	0.179839	0.244128	0.302152	0.332991	0.907386	0.365416	0.395044	2.3557	1.71217	1.37586	0.170624	0.204892	0.736099	1.87801	0.391957	0.695567	0.889387	0.910376	0.578718	1.57309	0.117525	0.522332
C17:1T	0.0477709	0.140819	0.339235	0.735104	0.891035	0.665945	0.541853	1.22901	0.22201	0.461405	3.5933	1.80178	1.9943	0.0487363	0.0886114	1.03108	0.532917	1.93478	0.0557599	0.117389	-2.06375	2.75465	-0.749188	0.455557	0.492494	-4.3219	3.02775	-1.42743	0.156668	0.400015	1.79789	0.902272	1.99262	0.0490843	0.522332
C18:1N9T	0.137729	0.0938981	1.46679	0.144584	0.810825	0.296196	0.366944	0.807198	0.420952	0.60136	1.74919	1.29081	1.35511	0.177504	0.244128	0.689965	0.366856	1.88075	0.0620387	0.124077	3.18837	2.0187	1.57942	0.11653	0.160731	1.31234	2.17023	0.604703	0.546369	0.82079	0.70118	0.686808	1.02092	0.309103	0.587266
C18:1N7T	-0.147381	0.152654	-0.965453	0.33562	0.810825	0.133268	0.345354	0.385887	0.700063	0.777847	1.90996	0.985147	1.93876	0.054121	0.0925991	0.4939	0.297924	1.6578	0.0991382	0.158621	5.21422	1.51082	3.45126	0.000703941	0.00703941	3.50615	1.68176	2.08482	0.0385803	0.301666	0.100476	0.520055	0.193202	0.847033	0.957807
C19:1N12T	-0.13879	0.174121	-0.797092	0.426442	0.810825	-0.0167442	0.399006	-0.0419647	0.966575	0.987415	2.29068	1.1319	2.02375	0.0444833	0.08473	0.59456	0.34189	1.73904	0.0837566	0.144848	0.672916	1.81927	0.369883	0.711925	0.749395	-0.272087	1.97926	-0.137469	0.890821	0.937706	1.02992	0.606231	1.6989	0.0911575	0.522332
C19:1N9T	-0.0673686	0.170756	-0.394531	0.693651	0.891035	0.0804729	0.382375	0.210455	0.83356	0.88447	1.54265	1.11038	1.3893	0.166459	0.244128	0.459158	0.335001	1.37061	0.172211	0.231259	2.64909	1.75906	1.50597	0.133889	0.17276	1.84468	1.92914	0.956215	0.34029	0.655416	0.857736	0.585193	1.46573	0.144547	0.525625
C20:1T	-0.0593005	0.150283	-0.394593	0.693616	0.891035	0.13173	0.341352	0.385907	0.700051	0.777847	1.86979	0.970189	1.92725	0.0555595	0.0925991	0.51449	0.293409	1.75349	0.0812689	0.144848	3.20335	1.53983	2.08032	0.0390045	0.0733861	2.56793	1.68225	1.52649	0.128757	0.367878	0.571577	0.518362	1.10266	0.271752	0.587266
C22:1N9T	0.100204	0.075569	1.32599	0.187168	0.810825	0.4205	0.286865	1.46585	0.145263	0.363157	0.678743	1.03401	0.656415	0.512735	0.525882	0.402741	0.294206	1.36891	0.173444	0.231259	3.38015	1.52085	2.22255	0.0281201	0.0592003	2.40991	1.70455	1.41381	0.160006	0.400015	0.86127	0.526718	1.63516	0.104635	0.522332
C18:2N6	0.141865	0.281139	0.504606	0.614439	0.88809	1.60551	0.617184	2.60135	0.0100807	0.0581203	5.37491	1.81336	2.96407	0.00344239	0.0137696	1.58587	0.544616	2.91191	0.00404433	0.0179748	3.46732	2.94801	1.17616	0.24112	0.267911	-1.2003	3.2403	-0.370428	0.711509	0.889387	-1.42946	0.971978	-1.47068	0.143185	0.525625
C18:3N6	-0.101908	0.166532	-0.611946	0.541513	0.884786	0.725917	0.415144	1.74859	0.0825538	0.235868	3.82885	1.30957	2.92376	0.00401017	0.0145824	0.873131	0.40244	2.16959	0.0316671	0.0954849	5.72528	1.94442	2.94447	0.00379753	0.0174153	-4.90224	2.24979	-2.17898	0.0310307	0.301666	-0.0919215	0.651375	-0.141119	0.887982	0.957807
C20:2	0.0324749	0.158446	0.20496	0.838016	0.955043	1.17528	0.562872	2.088	0.0395021	0.144961	3.88479	1.8779	2.06868	0.0411821	0.0823643	1.15813	0.578383	2.00236	0.0480092	0.112406	-0.109785	3.05011	-0.035994	0.971367	0.971367	-2.44901	3.27482	-0.74783	0.456512	0.760854	0.922192	0.56796	1.62369	0.107939	0.522332
C20:3N6	0.1865	0.172932	1.07846	0.28224	0.810825	1.32185	0.375555	3.51974	0.000550666	0.00580805	5.26533	1.08357	4.85923	2.53354e-06	3.37805e-05	1.47439	0.327136	4.50697	1.17773e-05	0.00014102	8.54846	1.69238	5.05116	1.09164e-06	4.36658e-05	-0.636837	1.98286	-0.321171	0.748462	0.907226	-0.578518	0.609872	-0.948588	0.344146	0.587266
C20:4N6	-0.23226	0.185499	-1.25209	0.212128	0.810825	0.206526	0.413174	0.499851	0.617808	0.77226	2.20075	1.22268	1.79994	0.0735255	0.113116	0.529958	0.367378	1.44254	0.150878	0.21554	5.41126	1.87322	2.88875	0.00435382	0.0174153	3.86655	2.07946	1.8594	0.064639	0.301666	-0.854955	0.632565	-1.35157	0.178268	0.587266
C22:4	0.033566	0.22857	0.146852	0.883415	0.955043	1.04275	0.503464	2.07115	0.0398643	0.144961	4.23238	1.4687	2.88173	0.00444744	0.0148248	1.29627	0.440437	2.94314	0.00368979	0.0179748	7.14914	2.26983	3.14963	0.00193537	0.0129024	0.408916	2.56654	0.159326	0.873604	0.937706	-0.575029	0.780499	-0.736746	0.462311	0.660444
C22:5N6	-0.0374045	0.224846	-0.166356	0.868061	0.955043	0.809588	0.502459	1.61125	0.108948	0.290527	1.23197	1.4829	0.830782	0.407198	0.440214	0.496033	0.444051	1.11706	0.265465	0.300628	4.08078	2.27034	1.79743	0.074001	0.113848	4.05709	2.49501	1.62608	0.105741	0.352472	-1.81215	0.754061	-2.40318	0.0173166	0.346331
C20:5N3	0.0787142	0.0877841	0.89668	0.371317	0.810825	0.39909	0.324095	1.2314	0.220169	0.461405	1.28498	1.22476	1.04917	0.295785	0.33804	0.459632	0.345733	1.32944	0.185734	0.239656	5.43903	1.77968	3.05619	0.00268529	0.0153445	0.910934	2.05593	0.443077	0.658394	0.889387	-0.0105765	0.605444	-0.017469	0.986087	0.986087
C18:3N3	0.0695774	0.179308	0.388032	0.698446	0.891035	1.00991	0.391649	2.57861	0.010747	0.0581203	3.72331	1.14526	3.25108	0.00137245	0.0064707	0.992701	0.345418	2.87391	0.00454527	0.0181811	5.88963	1.81465	3.2456	0.00140579	0.0112463	-2.14279	2.04042	-1.05017	0.295096	0.655416	-0.583865	0.626095	-0.93255	0.35236	0.587266
C22:5N3	-0.0250347	0.273403	-0.0915669	0.927142	0.975939	0.23825	0.61045	0.390286	0.6968	0.777847	4.286	1.77686	2.41212	0.0168533	0.0400331	1.1183	0.534404	2.09261	0.0377782	0.100742	7.8807	2.7598	2.85553	0.00481333	0.017503	-1.8313	3.08891	-0.592864	0.554033	0.82079	0.817177	0.912585	0.895452	0.371782	0.591365
C22:6N3	-0.160325	0.253334	-0.63286	0.527611	0.884786	0.52365	0.567118	0.923352	0.357095	0.60136	1.51827	1.67966	0.903916	0.367235	0.408039	0.436379	0.503249	0.867123	0.387023	0.396946	3.62358	2.65565	1.36448	0.174159	0.204892	2.86084	2.91606	0.981063	0.327908	0.655416	-2.56517	0.8627	-2.97342	0.00336295	0.134518
